# Supplementary material for: A Convenient Way to Quinoxaline Derivatives through the Reaction of 2-(3-Oxoindolin-2-yl)-2-phenylacetonitriles with Benzene-1,2-diamines
Source: Int J Mol Sci. 2022 Sep 22;23(19):11120. doi: 10.3390/ijms231911120 (PMC9570350; doi:10.3390/ijms231911120)
Supplement: Supplementary file 1 [file ijms-23-11120-s001.zip]

Archive with 1 entries (1 files):
- ijms-1904927-supplementary.pdf
